# Supplementary material for: Mechanical Stress Induces VEGF Expression and RPE Disruption in Mouse Eyes
Source: Biology (Basel). 2026 Apr 22;15(9):664. doi: 10.3390/biology15090664 (PMC13162610; doi:10.3390/biology15090664)
Supplement: Supplementary file 1 [file biology-15-00664-s001.zip]

Archive with 4 entries (4 files):
- figure S1.png
- figure S2.png
- figure S3.png
- figure S4.png
